# Supplementary material for: Quenched Zwitterionic Cyclic Arg-Gly-Asp-Containing Pentapeptide Probe for Real-Time Brain Tumor Imaging
Source: Pharmaceutics. 2024 Aug 2;16(8):1034. doi: 10.3390/pharmaceutics16081034 (PMC11360280; doi:10.3390/pharmaceutics16081034)
Supplement: Supplementary file 1 [file pharmaceutics-16-01034-s001.zip]

Archive with 1 entries (1 files):
- pharmaceutics-3124020-supplementary.pdf
